# Supplementary material for: Strong Shift to ATR-Dependent Regulation of the G2-Checkpoint after Exposure to High-LET Radiation
Source: Life (Basel). 2021 Jun 14;11(6):560. doi: 10.3390/life11060560 (PMC8232161; doi:10.3390/life11060560)
Supplement: Supplementary file 1 [file life-11-00560-s001.zip]

Archive with 1 entries (1 files):
- life-1241129-SI.pdf
